# Supplementary material for: Infant Antibody Repertoires during the First Two Years of Influenza Vaccination
Source: mBio. 2022 Oct 31;13(6):e02546-22. doi: 10.1128/mbio.02546-22 (PMC9765176; doi:10.1128/mbio.02546-22)
Supplement: DATA SET S1 [file mbio.02546-22-s0009.xlsx]

## Sheet: Avidity indices of HA+ Bmem
										Avidity Index
Donor	Timepoint	ID	Isotype	Specificity	CDRH3	IGHV Gene	IGHJ Gene	IGHV SHM	Head Construct Binding	H1/California/2009 X181	H1/Michigan/2015 X-275	H1/Michigan/2015	H1/Florida/1993	H1/Singapore/2015 IVR 180	H3/Hong Kong/2014 X263B	H3/Hong Kong/2014	H3/Hong Kong/1968 X31	B/Phuket/2013	B/Florida/2017	B/Brisbane/2008
Infant 1	Year 1 Post-Vaccination	1-3	IgG	A	CARGGGTMIVPIKPHNWYFDLW	IGHV1-18	IGHJ2	1.6
		1-4	IgG	A	CARVRPLTVGWHFDLW	IGHV4-59	IGHJ2	0.7
		1-5	IgG	A	CARDGLKVGTTTFDYW	IGHV3-48	IGHJ4	1.8
		1-11	IgG	A	CARESFKGNWFDPW	IGHV3-53	IGHJ5	5.5
		1-14	IgG	A	CAREIIAVADPTDGARNWYFDLW	IGHV3-53	IGHJ2	2
		1-1	IgM	A	CARGAQTTVTTLVDYYYYYYMDVW	IGHV4-34	IGHJ6	0
		1-3	IgM	A	CARDQLVHDAFDIW	IGHV4-31	IGHJ3	0
		1-4	IgM	A	CARDTLNCGGDCYGDYW	IGHV3-21	IGHJ4	2
	Year 2 Pre-Vaccination	P29-G6	IgG	A	CATRPGDGHNPPYFDYW	IGHV3-11	IGHJ4	3.1	No			0.00237258
		P26-C9	IgG	A	CARGSREVDYW	IGHV6-1	IGHJ4	2	No				0.00731949
		P29-E3	IgG	A	CASGGGDDSQFRAFNMW	IGHV3-7	IGHJ3	8.2	No	7.35961e-05
		P22-D11	IgG	B	CARVPHSGSYGWFDPW	IGHV4-61	IGHJ5	6	Yes		7.22721e-06	0.00127035						0.691548	0.234406	0.0852744
		P30-E11	IgG	B	CAEGRTSFDIW	IGHV3-11	IGHJ3	3.4	No									0.520634
		P21-H1	IgG	B	CARGRGVVAAKRGDWFDPW	IGHV1-8	IGHJ5	0.7	No									0.0050177		0.00118763
		P30-C12	IgG	B	SAKGANSFGFHYYYMDVW	IGHV3-23	IGHJ6	4.8	No									0.00203497
		P21-C3	IgG	B	CARDLLRYSDFWSSTGYW	IGHV3-21	IGHJ4	3.3	No									0.00141758
		P27-C9	IgG	B	CAKGSTGSGYSSSGYW	IGHV3-30	IGHJ4	4.7	No									0.00115761
		P29-E2	IgG	CR	CARGGDIVLPWFDPW	IGHV4-59	IGHJ5	3.8	Yes	0.000171603		0.114905	0.000705723	0.0295922	0.00438135		0.225701	0.18864	1.3144	0.128584
		P15-C2	IgM	A	CARDLILG	IGHV3-7	IGHJ4	2.3	Yes	0.000480266
		P1-A8	IgM	B	CAKDVSYDYVWGSYRYTDYW	IGHV3-23	IGHJ4	1.4	Yes					0.000185578			0.00337541	0.0101369	0.0376444	0.0048794
		P5-G6	IgM	B	CAKGAVWGYYYDYYMDVW	IGHV3-23	IGHJ6	0.7	No					7.37688e-05			0.00108662	0.0107571	0.0271332	0.00515648
		P1-G3	IgM	B	CAHRSLSTGWFDPW	IGHV2-5	IGHJ5	1.7	Yes				0.000459361					0.0114145	0.0192446	0.0052913
		P19-H6	IgM	B	CAYSSSWYLDYW	IGHV3-73	IGHJ4	3.7	No					4.6532e-05			0.000677446	0.00521561	0.0169283	0.00318666
		P2-H5	IgM	B	CARAQSLYMKNFDYW	IGHV3-33	IGHJ4	0.7	No									0.00482013	0.010224
		P12-F4	IgM	B	CTRLDSSSWYNHYYYGMDVW	IGHV3-73	IGHJ6	0	No									0.00437002	0.00706108	0.0018482
		P20-C4	IgM	B	CARVRDYYYYHLDVW	IGHV3-30	IGHJ6	0.7	No									0.0017171	0.00613482
		P7-B10	IgM	B	CVSHSERRNSGSDYW	IGHV3-15	IGHJ4	6.8	No										0.00472046
		P12-G7	IgM	B	CARAPRTHAGYSSSWANRGAFDIW	IGHV4-59	IGHJ3	0	No										0.00367982
		P4-H3	IgM	B	No CDRH3 Determinable	IGHV3-15	IGHJ4	5.2	No										0.00330456
		P14-G12	IgM	B	CARGQLSYNNWFDPW	IGHV3-48	IGHJ5	6.4	No									0.00131301	0.00244249
		P5-E7	IgM	B	CAKSLICGNCVSFDYW	IGHV3-23	IGHJ4	4.8	No									0.00140939	0.00231027
	Year 2 Post-Vaccination (Week 2)	P7-A9	IgG	A	CKTGVFRSLEVDYW	IGHV3-15	IGHJ4	7.3	No			0.00562743
		P7-F4	IgG	A	CAKDLVRPTYYGMDVW	IGHV3-7	IGHJ6	4.3	No			0.000973468		3.46659e-05	0.00278091
		P3-C1	IgG	A	CARVAGPVIVFAYDAFDIW	IGHV3-21	IGHJ3	4.1	No		0.00139535
		P6-A3	IgG	A	CGRPYSARHWALDYW	IGHV1-69	IGHJ4	8.5	No			0.00138895
		P2-G4	IgG	A	CARELVATGTGWLDPW	IGHV3-21	IGHJ5	2.7	No		0.000646519
		P1-A9	IgG	B	CARDFSFDYW	IGHV3-7	IGHJ4	3.7	Yes									98.3928
		P9-B3	IgG	B	CARRGGLYYWDNSAYNFFDYW	IGHV5-51	IGHJ4	2.7	Yes									22.3322	0.0548396	0.0956887
		P2-B6	IgG	B	CARRGGLGYHYYYHMDVW	IGHV5-51	IGHJ6	0	Yes									8.31261
		P1-E3	IgG	B	CARWGPYAYYYYYMDVW	IGHV5-51	IGHJ6	1	Yes									6.00371		0.112289
		P1-F12	IgG	B	CARGGESEYDYASFDYW	IGHV1-8	IGHJ4	1	Yes									3.15612
		P3-G5	IgG	B	CAKDARGTSSLGRWFDPW	IGHV3-23	IGHJ5	4.4	No			0.022478				0.00976427		0.481268	0.737994	0.385726
		P5-G9	IgG	B	CARASIAARRCFDFW	IGHV3-11	IGHJ4	4.7	No			0.00754602						0.189682	0.299408	0.158812
		P5-F2	IgG	B	CARGPLRGYNYGFPTYYFDYW	IGHV4-39	IGHJ4	1.3	No									0.00113452
		P10-F6	IgG	CR	CARFSWGSRAFDIW	IGHV6-1	IGHJ3	8.6	No	0.00421095	0.000222069	0.0949961		0.00302645	0.0973992	0.0123739	0.0194171	0.0322314	0.0204458	0.00706133
		P5-E4	IgG	CR	CARMKDFGVYW	IGHV3-7	IGHJ4	5.8	No			0.000595895		4.93442e-05	0.00244557		0.000504527	0.00104766
	Year 2 Post-Vaccination (Week 3)	P21-B7	IgG	A	CVSWSGYYSYLQNFFYYAMGVW	IGHV4-55	IGHJ6	2.4	No		6.73291e-05
		P24-D11	IgG	B	CAKDESFSYEGIDSW	IGHV3-9	IGHJ4	6.1	No		0.000412731						0.0203638	28.774
		P22-C2	IgG	B	CARRGGPGYSSRWHMDVW	IGHV5-51	IGHJ6	3.1	No									3.31207
		P19-A8	IgG	B	CARDYSTSGPTPPPIHWFDPW	IGHV3-30	IGHJ5	5.3	Yes		0.000680518			0.00114521			0.0297663	33.569
		P21-C4	IgG	B	CARRALLWYQNRGNWFDPW	IGHV5-51	IGHJ5	4.1	Yes		1.47716e-05						0.000941177	1
		P25-E5	IgG	B	CARDLRGIGDYW	IGHV3-48	IGHJ4	3.4	No			0.00688206				0.00318074		0.121692	0.200417	0.0955568
		P24-B4	IgG	B	CARGHRVHGSSWSDYW	IGHV1-8	IGHJ4	6.4	No									0.00146084		0.00272143
		P24-F11	IgG	B	CGVHSSGPEGYW	IGHV3-74	IGHJ4	2.1	Yes									0.00104364
		P3-A6	IgM	B	CARGGGKYYSGSSRYYFDYW	IGHV3-33	IGHJ4	2.4	Yes									16.6609	17.5989	2.72856
		P9-H2	IgM	B	CAREPVGDGSSWTGWFDPW	IGHV4-61	IGHJ5	0	No									0.0164366	0.0149127
Infant 2	Year 1 Post-Vaccination	P24-C3	IgG	A	CARIHYGGHIDYW	IGHV2-70	IGHJ4	0	No	0.000254597	5.3424e-05
		P25-C6	IgG	A	CARSPKSLNSANWGLIDKWYFDHW	IGHV6-1	IGHJ2	4.3	No	0.000205387	9.29693e-05	0.000177848
		P26-C6	IgG	A	CAASPLYCSGNSCYFRLDYW	IGHV4-34	IGHJ2	3.1	No		4.13203e-05
		P31-C6	IgG	A	CSSHFNYDGYFDYW	IGHV3-15	IGHJ4	2.4	No		1.74247e-05
		P12-F10	IgG	A	CARPSSTSCYGGGCFDDW	IGHV3-74	IGHJ4	2.7	No			0.000351126
		P31-C4	IgG	B	CARTVVAQTYYFDYW	IGHV4-31	IGHJ4	2	No									0.0105258
		P19-F11	IgG	B	CTRDPLTIFGVVITRYYYAMDVW	IGHV3-74	IGHJ6	2.3	No									0.0052021
		P20-B11	IgG	B	CAIEIVGVPTGHYYYGMDVW	IGHV1-69	IGHJ6	3.4	No									0.00484945
		P27-A1	IgG	B	CARDASYYYGSGSYLDYW	IGHV3-7	IGHJ4	3.4	Yes									0.00378418
		P30-D6	IgG	B	CARRGQSGLGGYFDYW	IGHV5-51	IGHJ4	0.3	Yes									0.00242617
		P21-C2	IgG	B	CARWLSDYW	IGHV3-49	IGHJ4	4.7	Yes									0.00207462
		P19-D4	IgG	B	CARGRRVWFGDLDYYHYGMDVW	IGHV4-61	IGHJ6	1.3	Yes									0.00198875
		P24-D7	IgG	B	CARDLFVYDFWSGYYSSPDCW	IGHV3-7	IGHJ4	4.7	No									0.00178345
		P20-A5	IgG	B	CARDPGIAAAFRKYWYFDLW	IGHV1-46	IGHJ2	2.7	No									0.001532
		P23-C6	IgM	A	CAGLHLWPVGVSDYYFDYW	IGHV4-55	IGHJ4	1.7	No	0.0250776	0.0106043
		P29-B7	IgM	A	CARVRCSGGSCYYGYYYYGMDVW	IGHV3-30	IGHJ6	0	No	0.0224166	0.00858458
		P28-B8	IgM	A	CAKGLTATTSSWDYW	IGHV3-23	IGHJ4	5.8	No		0.00291761
		P25-B7	IgM	A	CAKTLFENWGSHLGYW	IGHV3-30	IGHJ4	2.3	No	0.00349624	0.00137211
		P23-B7	IgM	A	CARQYTYMVDYW	IGHV4-28	IGHJ4	3.7	No	0.00278413	0.00112785
		P23-C7	IgM	A	CVKDYAMVRGSIIFDCW	IGHV3-23	IGHJ4	3.4	No		3.28706e-05
		P24-C6	IgM	A	CTRNGGAGYVIGDYW	IGHV4-34	IGHJ4	1.7	No		3.03148e-05
		P23-D12	IgM	B	CARIMVGLIASAPDYW	IGHV2-26	IGHJ4	0	Yes			0.000191817		5.96989e-05				0.00268432	0.005466	0.00253001
		P8-E10	IgM	B	CARTLRNWYYYGMDVW	IGHV1-3	IGHJ6	3.7	Yes									0.00305873	0.00433765	0.0024957
		P20-E1	IgM	B	CARDSGHSSAWPYYFDYW	IGHV3-30	IGHJ4	1.3	No										0.00206678
		P9-D4	IgM	B	CASSNNHYDYVWGSYRYLPNWYFDLW	IGHV3-23	IGHJ2	1.7	No										0.00179021
	Year 2 Pre-Vaccination	P12-E7	IgG	A	CAATLGYTNYYYYGMDVW	IGHV5-10	IGHJ6	6.7	No	2.76179	1.83949	4.42243
		P1-D12	IgG	B	CARDGGLDYW	IGHV1-2	IGHJ4	3.8	Yes									0.000516435
	Year 2 Post-Vaccination	P12-E3	IgG	A	CATGGRIRIFGLVIRHYFENW	IGHV3-15	IGHJ4	5.6	No	59.7863	0.530086	0.0121263	0.0886228	0.0930993			0.00322831		0.00209893
		P22-B8	IgG	A	CARDRFGSPKSQYIQLWGYFDYW	IGHV3-30	IGHJ4	3.7	No	2.83039	0.0995832	0.0016829	0.0017802	4.49454e-05			0.00219241
		P26-H7	IgG	A	CARPWGRGFSYGYGYW	IGHV4-34	IGHJ4	3.1	No		0.0185433
		P13-D7	IgG	B	CARHAFGSSGWYYFDYW	IGHV5-51	IGHJ4	4.8	Yes									0.00140614
		P1-G9	IgG	B	CARGRRRWPGIESVQPPSYFYGMDVW	IGHV4-34	IGHJ6	10.2	No									1.49862	1.79569	2.89923
		P11-C6	IgG	B	CTRSIGLEYSYGSFFDYW	IGHV3-74	IGHJ4	3.4	Yes			0.0363832				0.00347893		0.431005	0.624866	0.503866
		P28-B6	IgG	B	CARAGSRGTDFWSGYAPNWFAPW	IGHV1-2	IGHJ5	8.5	No			0.00779742						0.120965	0.274646	0.161264
		P15-B11	IgG	CR	CARDVALYYW	IGHV3-21	IGHJ4	2.7	Yes					0.000638128			0.00623611	0.00285885	0.00321686	0.00538305
		P12-A1	IgM	B	CARALHDFWSGYYRYFDYW	IGHV3-74	IGHJ4	3.7	No			0.0313865				0.0013484		0.276739	0.729233	0.406326
		P8-E12	IgM	CR	CARGSFSRRGNWNDFMYYYGMDVW	IGHV4-34	IGHJ6	1	Yes			0.00227062		0.00158826			0.0363539	0.0769261	0.0642615	0.101934
		P9-E3	IgM	CR	CAKGRHWDSSVNYYVTTHFDYW	IGHV3-23	IGHJ4	3.7	Yes			0.000384646		0.000185474			0.00478099	0.00772202	0.00570065	0.00970152
		P6-H1	IgM	CR	CAKGDLLWFDYW	IGHV3-23	IGHJ4	0	No			0.000435903		0.000276704			0.00385219	0.00596791	0.00483217	0.00740794
