# Supplementary material for: Infant Antibody Repertoires during the First Two Years of Influenza Vaccination
Source: mBio. 2022 Oct 31;13(6):e02546-22. doi: 10.1128/mbio.02546-22 (PMC9765176; doi:10.1128/mbio.02546-22)
Supplement: DATA SET S2 [file mbio.02546-22-s0010.xlsx]

## Sheet: Features of HA+ clonotypes 
Donor	Repertoire	Abundance Rank	Peptide Sequence	Cluster ID	B Cell Identified Time Point	CDRH3	CDRH2	CDRH1	IGHV	IGHJ	Elution PSMs	Elution XICs	Relative Abundance (%)	IGHV SHM (%)
Infant 1	IAV-Reactive	1	GGWFDPWGQGTLVTVSSASTK	755	1 - Post-Vax	CARDNPPSVTIFGVVIRGGWFDPW	ISYDGSNK	GFTFSSYA	IGHV3-30	IGHJ5	1	26297558	30.0092	1.7
		2	TGWFDPWGQGTLVTVSSASTK	2934	2 - Pre-Vax	CARSPPLRVGTGLSRTGWFDPW	IYSGGST	GFTVSSDY	IGHV3-53	IGHJ5	2	16245949	18.5389	3.1
		3	GSSSFDYWGQGTLVTVSSASTK	485	1 - Post-Vax	CARGSSSFDYW	ISSSGSTI	GFTFSDYY	IGHV3-11	IGHJ4	3	1.27361e+07	14.5336	1.5
		4	FDPWGQGALVTVSSASTK	3284	2 - Pre-Vax	CATRYSSSWPHKFDPW	IKHDGSET	GFLFSSYW	IGHV3-7	IGHJ5	2	12015785	13.7117	5.8
		5	WSAPPGYWGQGTLVTVSSASTK	1542	2 - Pre-Vax	CAKPQIQRWSAPPGYW	ISYDESNK	GFTFSSYG	IGHV3-30	IGHJ4	1	7763773	8.85955	0.3
		6	GSIDYWGQGTLVTVSSASTK	3360	2 - Pre-Vax	CGRVDGRTTRGSIDYW	ISYDESNI	GFTFSNHA	IGHV3-30	IGHJ4	2	7.30131e+06	8.33181	9
		7	FFDSWGQGTLVTVSSASTK	157	1 - Post-Vax	CARDLWLGDNKFFDSW	IWYDGSKT	GFTFSSYG	IGHV3-33	IGHJ4	1	4483033	5.11577	5.4
		8	FYFDYWGHGTLVTVSSASTK	12349	1 - Post-Vax	CAKAPYYGSGRFYFDYW	IIPIFGTP	GGTFSNSG	IGHV1-69	IGHJ4	1	788226	0.899476	4
	IBV-Reactive	1	GIGDYWGQGTLVTVSSASTK	1923	2 - Post-Vax	CARDLRGIGDYW	ISGSGGTI	GFTFRSYE	IGHV3-48	IGHJ4	25	9.22956e+08	42.2359	3.4
		2	AEDTAVYYCAEGR	1126	2 - Pre-Vax	CAEGRTSFDIW	ISSTGITI	AFTFSDYD	IGHV3-11	IGHJ3	6	2.49658e+08	11.4247	3.4
		3	SAFDIWGQGTMVTVSSASTK	6442	1 - Post-Vax	CARDRITIKSAFDIW	IIPIFGTA	GGTFSSYA	IGHV1-69	IGHJ3	2	94461752	4.32272	0.7
		4	DSRSSYAQGVLWFCGQGTLVTVSSASTK	5530	1 - Post-Vax	CARDSRSSYAQGVLWFC	ISSGGTPM	GFTFSDYY	IGHV3-11	IGHJ4	1	70920816	3.24545	4.7
		5	RPGWFDPWGQGTLDTVSSASTK	101	1 - Post-Vax	CARVNITMVRGVSDKRPGWFDPW	IYYSGST	GGSISSYY	IGHV4-59	IGHJ5	1	70525704	3.22737	1
		6	LDIWGQGTMVTVSSASTK	61	1 - Post-Vax	CARGSNIAGRLGRLDIW	INPNSGDS	GYTFTGYY	IGHV1-2	IGHJ3	1	66951244	3.0638	5.5
		7	LHNWYFDLWGRGTLVTVSSASTK	7170	1 - Post-Vax	CARGGGTMIVPIKLHNWYFDLW	ISAYKGDT	GYTFTSYA	IGHV1-18	IGHJ2	6	59447958	2.72043	2.1
		8	CPRQQLGYWGQGTLVTVSSASTK	1765	2 - Pre-Vax	CARCPRQQLGYW	IKEDGSEK	GFTFSNYW	IGHV3-7	IGHJ4	1	56377468	2.57992	1
		9	ARDGKATVTTFYYWGQGTLVTVSSASTK	132	1 - Post-Vax	RARDGKATVTTFYYW	INPSGGST	GYTFTSYY	IGHV1-46	IGHJ4	2	55567014	2.54283	0.7
		10	NLDYWGQGTLVTVSSASTK	1711	2 - Pre-Vax	CARAQRTDGEDFSIYRNLDYW	IKEDGSEK	GFTFGSFC	IGHV3-7	IGHJ4	2	55198730	2.52598	3.7
		11	ADFGYWGQGTLVTVSSASTK	129	1 - Post-Vax	CARGDKADFGYW	MNPNSGNT	GYTFTSYD	IGHV1-8	IGHJ4	3	52629560	2.40841	0.7
		12	GGSGNTVSLFDPWGQGTLVTVSSASTK	8944	1 - Post-Vax	CARGGSGNTVSLFDPW	TYYRSKWYN	GDSVSSNSAA	IGHV6-1	IGHJ5	1	51458172	2.35481	1
		13	LGYFDYWGQGTLVTVSSASTK	3558	1 - Post-Vax	CTTEILEMVRLGYFDYW	IKSKTDGGTT	GFTFSNAW	IGHV3-15	IGHJ4	1	41760136	1.91101	1.7
		14	GGRYSGYDIFDYWGQGTLVTVSSASTK	347	1 - Post-Vax	CARGGRYSGYDIFDYW	INADNGNT	GYTFTSYD	IGHV1-3	IGHJ4	2	40155180	1.83756	2.9
		15	GTGYSYGPHYYYYMDVWGKGTTVTVSSASTK	2607	2 - Post-Vax	CARGTGYSYGPHYYYYMDVW	IYHSGST	GGSISSSNW	IGHV4-55	IGHJ6	2	39733146	1.81825	0.7
		16	SEDTAVYYCAGR	16	1 - Post-Vax	CAGRIKRRRGYDFHYYMDVW	MNPNSGNT	GYTFTSYD	IGHV1-8	IGHJ6	3	3.39076e+07	1.55167	2.1
		17	FFDYWGQGTLVTVSSASTK	215	1 - Post-Vax	CARRHRFFDYW	VYYSGNT	GGSISNTNCY	IGHV4-39	IGHJ4	2	29239148	1.33803	4.8
		18	TGTWFDWGQGTLVTVSSASTK	2080	2 - Post-Vax	CARDRTGTWFDW	IYYSGST	GGSVSSGSYY	IGHV4-61	IGHJ4	1	25890722	1.1848	0
		19	FDYWGQGTLVIVSSASTK	104	1 - Post-Vax	CARGGFGDFVAKFDYW	TYYRSKWYN	GDSVSSNSAS	IGHV6-1	IGHJ4	1	22843902	1.04537	1.8
		20	AQGYGSGSYYFVYWGQGTLVTVSSASTK	5227	1 - Post-Vax	CARAQGYGSGSYYFVYW	INAGNGNT	GYTFTSYA	IGHV1-3	IGHJ4	1	21998560	1.00669	0
		21	DGQWGYWGQGTLVTVSSASTK	66	1 - Post-Vax	CARDGQWGYW	ISAYNGNT	GYTFTSYG	IGHV1-18	IGHJ4	3	17090004	0.782066	1
		22	GIFGEYFQHWGQGTLVTVSSASTK	2840	2 - Post-Vax	CARQSRGIFGEYFQHW	IYYSGST	GGSISSSSYY	IGHV4-39	IGHJ1	1	14613161	0.668721	0
		23	DNSPFDPWGQGTLVTVSSASTK	171	1 - Post-Vax	CARDNSPFDPW	ISAYNGNT	GYTFTSYG	IGHV1-18	IGHJ5	2	11401931	0.52177	0.7
		24	AEDTAVYYCASTPRAPK	70	1 - Post-Vax	CASTPRAPKVQQQQRPGLAPNYYYYYYMDVW	ISYDGSNK	GFTFSSYA	IGHV3-30	IGHJ6	2	1.08543e+07	0.496711	1
		25	TIAMADYWGQGTLVTVSSASTK	642	1 - Post-Vax	CARGPKTIAMADYW	IWYDGSNK	GFTFSSYG	IGHV3-33	IGHJ4	1	9072567	0.415175	3.6
		26	NAFDIWGQGTMVTVSSASTK	3484	2 - Post-Vax	CTRSGRRNAFDIW	TRGKANYYAT	GLSFSGSA	IGHV3-73	IGHJ3	3	8.96429e+06	0.41022	3.7
		27	DPILYSWNQYFDYWGRGTLVTVSSASTK	1979	2 - Post-Vax	CARDPILYSWNQYFDYW	ISWDGRNK	GFTFSSFA	IGHV3-30	IGHJ4	1	8884627	0.406575	3.7
		28	FGFDSWGQGTLVTVSSASTK	2631	2 - Post-Vax	CARGWLRFGFDSW	TYYTSKWYN	GNSVSTDSAA	IGHV6-1	IGHJ4	1	8.24567e+06	0.377335	3.3
		29	YFDLWGQGTLVTVSSASTK	1427	2 - Post-Vax	CAKEGFYQHVVRRYFDLW	ISYDGSNK	GFTFSAYP	IGHV3-30	IGHJ4	1	7.97902e+06	0.365133	2.7
		30	DFGAYWGQGTLVTVSSASTK	1046	1 - Post-Vax	CARMKDFGAYW	IKQDGSEK	GFTFTSYW	IGHV3-7	IGHJ4	2	7.69407e+06	0.352093	2.1
		31	HWALDYWGQGTLVTVSSASTK	10179	2 - Post-Vax	CGRPYSARHWALDYW	IIPMSGTV	GGTFKNYA	IGHV1-69	IGHJ4	1	7.36312e+06	0.336948	8.5
		32	RAFDIWGQGTMVTVSSASTK	2218	2 - Pre-Vax	CAREGGGSRRAFDIW	INSDGSNT	GFTFSSYW	IGHV3-74	IGHJ3	1	3.19107e+06	0.146028	3.7
		33	ELDALGYSFVTDYWGQGTLVTVSSASTK	339	1 - Post-Vax	CAKELDALGYSFVTDYW	MSYDGSNK	AFTFSSFG	IGHV3-30	IGHJ4	1	1.24437e+06	0.0569443	2.4
		34	EVAVAGTGIGDYWGQGTLVTVSSASTK	1450	2 - Pre-Vax	CAKEVAVAGTGIGDYW	IEGVGIGT	GFTFSSYA	IGHV3-23	IGHJ4	1	1112822	0.0509245	5
		35	GGSGWMLDYWGQGTLVTVSSASTK	1291	2 - Post-Vax	CAKDITRGGSGWMLDYW	ISASGDST	GFTFSSYT	IGHV3-23	IGHJ4	1	1.07032e+06	0.0489797	3
		36	LGDSKKGNYHWGQGTLVTVSSASTK	9420	1 - Post-Vax	CATGTRLGDSKKGNYHW	MNPNSGAT	GYTFTGYY	IGHV1-2	IGHJ4	1	1062801	0.0486355	6.4
		37	DGLIGDPGLGYWGQGTLVTVSSASTK	1836	2 - Post-Vax	CARDGLIGDPGLGYW	INPNSGGT	GYTFTAYY	IGHV1-2	IGHJ4	1	1.02535e+06	0.0469216	3.4
		38	EALRGGYSDYWGQGTLVTVSSASTK	273	1 - Post-Vax	CAREALRGGYSDYW	ISYDGGNK	GFTFSTYA	IGHV3-30	IGHJ4	1	772892	0.0353688	3.8
		39	GWGIAAAKQDFDYWGQGTLVTVSSASTK	137	1 - Post-Vax	CARGWGIAAAKQDFDYW	IWYDGSNK	GFTFSSYG	IGHV3-33	IGHJ4	1	751274	0.0343795	0.8
		40	VETTTFDYWGQGTLVTVSSASTK	5683	1 - Post-Vax	CARDGLKVETTTFDYW	ISSSGSTI	GFTFSNYE	IGHV3-48	IGHJ4	1	650827	0.0297829	2.6
		41	GRWDYWGQGTLVTVSSASTK	1617	2 - Post-Vax	CANDREGHDRGRWDYW	IYHSGST	GGSINSSNW	IGHV4-55	IGHJ4	1	513537	0.0235003	4.4
Infant 2	IAV-Reactive	1	GMGWFDPWGQGTLVTVSSASTK	9332	2 - Post-Vax	CARKGMGWFDPW	ISSSSSYI	GFTFSSYS	IGHV3-21	IGHJ5	3	1.33944e+06	41.6563	1.4
		2	VFDYWGQGTLVTVSSASTK	314	2 - Post-Vax	CARDLLGLKVFDYW	ISSSSSYI	GFTFSSYS	IGHV3-21	IGHJ4	2	981964	30.539	1.2
		3	ADSSGYYHAYYFDYWGQGTLVTVSSASTK	8200	2 - Post-Vax	CAKADSSGYYHAYYFDYW	ISGSGGST	GFTFSSYA	IGHV3-23	IGHJ4	2	582896	18.128	1
		4	CNGGSCYLAYWGQGTLVTVSSASTK	7483	2 - Post-Vax	CIAARCNGGSCYLAYW	IRSKANSYAT	GFTFSGSA	IGHV3-73	IGHJ4	1	311148	9.67667	1
	IBV-Reactive	1	DGYHNPIDYWGQGTLVTVSSASTK	290	2 - Post-Vax	CARDRDGYHNPIDYW	IKQDGSKK	GFTFSSYW	IGHV3-7	IGHJ4	9	9.63925e+06	61.372	0.9
		2	ADYWGQGTLVTVSSASTK	9591	2 - Post-Vax	CASRGSYFVRADYW	ISSSSSYI	GFTFSSYS	IGHV3-21	IGHJ4	6	4.06488e+06	25.8806	1.4
		3	GSSFDYWGQGTLVTVSSASTK	913	1 - Post-Vax	CARLRGSSFDYW	IWYDGSQK	GYTFGSHG	IGHV3-33	IGHJ4	1	362414	2.30745	5.8
		4	GGAVAAYWGQGTLVTVSSASTK	590	1 - Post-Vax	CAKGGAVAAYW	ISGSGGST	GFTFSSYA	IGHV3-23	IGHJ4	2	252327	1.60654	0
		5	RFDPWGQGTLVTVSSASTK	9791	2 - Post-Vax	CARARDARRFDPW	IYYSGST	GGSISSGGYY	IGHV4-31	IGHJ5	2	194205	1.23648	1.2
		6	SFDSWGQGTLVTVSSASTK	6912	2 - Post-Vax	CTPEGASYGYRSFDSW	IKSIIGGGTT	GFTVSNAW	IGHV3-15	IGHJ4	3	178071	1.13376	5
		7	RFDYWGQGTLVTVSSASTK	539	2 - Post-Vax	CAIGENSAWYRRFDYW	ISNSGANT	GFAFSNYA	IGHV3-23	IGHJ4	1	174984	1.11411	7.1
		8	WFDYRGQGTLVTVSSASTK	128	2 - Post-Vax	CAKDLQYGDYTKWFDYR	ISGSGGST	GFTFSSYA	IGHV3-23	IGHJ4	1	167580	1.06696	0.9
		9	AEDTAVYYCATR	1043	1 - Post-Vax	CATRRYCSITSCPYSYKGMDVW	ISGSGGST	GFTLSSYA	IGHV3-23	IGHJ6	1	117641	0.749006	3.8
		10	GVIYCYYYGMDVWGQGTTVTVSSASTK	53	2 - Post-Vax	CARDRVTMVRGVIYCYYYGMDVW	ISSSSSTI	GFTFSSYS	IGHV3-48	IGHJ6	1	106318	0.676914	1.7
		11	EVAPMIVVHYFDYWGQGTLVTVSSASTK	265	2 - Post-Vax	CAKEVAPMIVVHYFDYW	ISGSGGST	GFTFSSYA	IGHV3-23	IGHJ4	1	92908.5	0.591538	1
		12	IDYWGQGALVTVSSASTK	5892	2 - Post-Vax	CATDDYGDSNSEKIDYW	ISSNGGST	GFTFSSYA	IGHV3-64	IGHJ4	3	92153.7	0.586732	1.5
		13	AYFDYWGQGTLVTVSSASTK	4926	2 - Post-Vax	CAKAYFDYW	ISGSGGST	GFTFSSYA	IGHV3-23	IGHJ4	1	83579.9	0.532144	1.1
		14	WYFDLWGR	6636	2 - Post-Vax	CASWRWLQLFRWYFDLW	IYYSGST	GGSISSGGYY	IGHV4-31	IGHJ2	1	80722.6	0.513952	0.9
		15	YWYFDLWGR	704	1 - Post-Vax	CARDPGIAAAFRKYWYFDLW	INPTTGST	GYTFTTYY	IGHV1-46	IGHJ2	1	64586.5	0.411215	2.7
		16	GLGTSSDYWGQGTLVTVSSASTK	3981	2 - Post-Vax	CARGLGTSSDYW	IYSGGST	GFTVSSNY	IGHV3-53	IGHJ4	4	34640.8	0.220554	1.3
